# Supplementary material for: LC-ESI QToF MS Non-Targeted Screening of Latex Extracts of Euphorbia seguieriana ssp. seguieriana Necker and Euphorbia cyparissias and Determination of Their Potential Anticancer Activity
Source: Plants (Basel). 2023 Dec 16;12(24):4181. doi: 10.3390/plants12244181 (PMC10747863; doi:10.3390/plants12244181)
Supplement: Supplementary file 1 [file plants-12-04181-s001.zip]

Archive with 1 entries (1 files):
- plants-2712188-supplementary.pdf
